# Supplementary material for: Unlocking the genetic control of early seedling resistance to wheat powdery mildew through microphenomics
Source: Pest Manag Sci. 2025 Oct 28;82(2):1668–79. doi: 10.1002/ps.70312 (PMC12790651; doi:10.1002/ps.70312)
Supplement: Supplementary file 1 — Data S1. Supporting Information. [file PS-82-1668-s001.zip › ps70312-sup-0008-DataS1@Supplementary tables_PM.xlsx]

## Sheet: Table S1
Table S1. List of the 196-highly diverse spring wheat genotypes and their country of origin.
Genotype name	Country of origin	PI_code
15	Iran	PI381963
17	Australia	PI172198
26.528	Afghanistan	CItr15314
36	Saudi Arabia	PI145723
57	Afghanistan	PI134128
105	Sudan	PI481915
109	Sudan	PI481916
110	Afghanistan	PI220127
110	Sudan	PI481917
419	Afghanistan	PI366566
732	Afghanistan	PI366667
756	Afghanistan	PI366685
1049	Morocco	PI525241
1066	Morocco	PI525253
1116	Morocco	PI559967
1127	Morocco	PI525280
1130	Morocco	PI525282
1137	Morocco	PI525283
1162	Morocco	PI525295
1254	Morocco	PI525318
1359	Morocco	PI525326
1372	Morocco	PI525434
1668	Iran	PI222677
1864	Ethiopia	PI273990
4617	Afghanistan	PI135048
5401	Iran	PI243679
8191	Algeria	PI154279
9290	Algeria	PI154282
9425	Ethiopia	PI195071
13122	Afghanistan	PI212632
15023	Saudi Arabia	PI574344
15034	Saudi Arabia	PI574345
15037	Saudi Arabia	PI574346
15039	Saudi Arabia	PI574347
15040	Saudi Arabia	PI574348
8-5	Ethiopia	PI384101
1004b	Morocco	PI525211
1018b	Morocco	PI525219
1018d	Morocco	PI525221
1054a	Morocco	PI525246
20- McNair 701 (McN)		-
3362-80	Tunisia	CItr15456
34-4	Ethiopia	PI384237
4453/31	Germany	PI115838
6-month wheat	Saudi Arabia	PI145718
78M-352-001-001	Canada	PI556465
93-11-14-2-2	Canada	PI630979
99ID484	United States	PI619360
Ajili	Tunisia	CItr15468
Al'borubrum 50	Kazakhstan	PI438961
Atson	United Kingdom	PI260895
B-5	Syria	PI182703
Bahri Sirhosha	Afghanistan	PI347110
Baladi	Saudi Arabia	CItr15140
Beni Swief-1	Egypt	-
Beni Swief-6	Egypt	-
Beni Swief-7	Egypt	-
Bindawarra	Australia	PI464645
Boudahaika	Morocco	PI410909
Carstens Sommerweizen	Germany	PI180617
Ciccio	Italian	-
CSA	Italian	-
Currawa	Australia	PI113916
Dan	Australia	PI283845
Debra-1		-
DK-22S	United States	PI599988
ELS 6404-63-4	Ethiopia	CItr14607
Equator KTI	Kenya	PI191638
Fasan	Germany	PI351758
Firwhill	Australia	PI107608
FL Col 4408	Australia	PI158409
Gandum	Iran	PI137758
Gerbya	Saudi Arabia	PI261822
Ghati	Algeria	PI542652
Ghati	Algeria	PI542658
Ghati	Algeria	PI542666
Gimmeiza-07	Egypt	-
Gimmeiza-12	Egypt	-
GIMMIZA10	Egypt	-
GIMMIZA11	Egypt	-
GIMMIZA11	Egypt	-
GIMMIZA9	Egypt	-
Giza139	Egypt	-
Giza-148	Egypt	-
Giza-152	Egypt	-
Giza-156	Egypt	-
Giza-168	Egypt	-
Giza-171	Egypt	-
Glaive	Australia	PI371825
GN 14	Canada	PI273382
Grekum 105	Kazakhstan	PI438962
Habb	Saudi Arabia	CItr15139
Hamira	Oman	PI532258
Hamra	Algeria	PI542668
Heines 110	Germany	PI351904
Heines Kolben	Germany	PI184634
Hmira	Tunisia	CItr15434
Hmira	Tunisia	CItr15467
Hostianum	United Kingdom	PI330535
Hutch	United States	PI595213
II-39-7	United States	CItr12782
Isogenic: ISr11-Sa	United States	CItr14172
IWA8600037	Iran	PI623086
IWA8600064	Iran	PI623097
IWA8600840	Iran	PI623207
IWA8606158	Iran	PI623509
IWA8608569	Iran	PI624578
IWA8609175	Iran	PI624934
IWA8610827	Iran	PI625330
IWA8613474	Iran	PI626260
IWA8614379	Iran	PI626588
Janetzkie Somerwizen	Germany	PI191600
Javelin 48	Australia	PI201414
Karabalykskaya 92	Kazakhstan	PI639458
Kaundouhari	Syria	PI182711
Kenora	Australia	PI268328
Kenya Governor	Kenya	PI237655
King's Red	Australia	PI283821
Koga II	Germany	PI243191
Kolben II	Germany	PI321700
Kolibri	Germany	PI313101
Kolibri	Germany	PI343730
Krasnaja Zvezda	Kazakhstan	PI372134
Kule	Oman	PI532249
Kule	Oman	PI532252
Kule	Oman	PI532259
Kule	Oman	PI532260
Kule	Oman	PI532269
Kzyl Bas	Kazakhstan	PI393970
Laura	Canada	PI518648
Line E		-
Little Club		-
Little Tich	United Kingdom	PI112344
LMPG-6		-
LRS-1F193	Canada	PI552987
Maiah	Saudi Arabia	CItr15142
Manga	Algeria	PI542659
Maris Ensign	United Kingdom	PI339818
Medeah	Algeria	PI25989
Meskren	Kazakhstan	PI262667
MG 27959	Greece	PI469072
MG 27967	Greece	PI469080
MG 27973	Greece	PI469085
MG 27981	Greece	PI469093
MISR1 (Sayed)	Egypt	-
MISR2 (Abdo)	Egypt	-
Morocco		-
Mufsegha	Oman	PI532255
Mugami	Sudan	PI52227
Musane	Oman	PI532263
Musane	Oman	PI532264
Musane	Oman	PI532268
Musane	Oman	PI532272
NARC-2011 (Misr-1)	Pakistani	-
ND 466-1	United States	CItr15791
Nelin	Sudani	-
OK91G158	United States	PI561910
OR9630064	United States	PI620714
Pavlodarskaja I	Kazakhstan	PI438966
Pirotriks 28	Kazakhstan	PI438967
Preston	Canada	CItr3328
QADRY 001	Egypt	-
QADRY 002	Egypt	-
QADRY 003	Egypt	-
QADRY 004	Egypt	-
QADRY 005	Egypt	-
QADRY 006	Egypt	-
QADRY 007	Egypt	-
R64	Kenya	PI238391
Rhodesian Sabanero	Kenya	PI230202
Rhodesian Sabanero	Kenya	PI237658
Ritchie	United Kingdom	PI279454
Rothwell Sprite	United Kingdom	PI337605
Rusty		-
Sakha-08	Egypt	-
SAKHA93	Egypt	-
SAKHA94	Egypt	-
Samma	Saudi Arabia	PI261824
Shandweel-1	Egypt	-
Sids-1	Egypt	-
SIDS12	Egypt	-
SIDS13	Egypt	-
Sids-14	Egypt	-
Sohag-1	Egypt	-
Sohag-3	Egypt	-
Sohag-5	Egypt	-
Solitaire	United Kingdom	PI520532
Spinkcota	United States	PI583670
Strain No. 1020/42	Germany	PI180640
Sudani	Algeria	PI542675
Svevo		-
Thatcher		-
Yanward	Australia	PI67338
	Iran	PI202828
	Saudi Arabia	PI343715
	Saudi Arabia	PI343716

## Sheet: Table S2
Table S2. Results of the susceptible check and control used in the experiments
Material	expNr	TrayNr.	Tray pos.	Plate_ID	Lane_ID	Inoc_Dens	Rep. NR	NCol_Nr48h	MedColArea48h	MedColArea72h	AUDPC
Kanzler	W1	P02	8	P02_2	4	6	Rep1	77.5414	5935.9	30176.1	718267
Kanzler	W1	P03	8	P03_2	4	6	Rep1	111.916	6228.25	27198.2	700074
Kanzler	W1	P04	11	P04_3	3	5	Rep1	53.0499	6321.4	24187.5	669534
Kanzler	W1	P04	22	P04_6	2	5	Rep1	94.7337	6121	16166.5	561258
Kanzler	W1	P05	11	P05_3	3	5	Rep1	12.3365	3449.5	16019.8	399207
Kanzler	W2	P01	11	P01_3	3	10	Rep1	57.2484	2680	20770.5	410046
Kanzler	W2	P02	20	P02_5	4	10	Rep1	22.5103	3840.5	18528	452766
Kanzler	W2	P04	11	P04_3	3	11.7	Rep1	216.41	5447.25	36354.6	763090
Kanzler	W1	P01	8	P01_2	4	7.7	Rep1	124.353	5695.5	21406.9	598613
Kanzler	W1	P01	11	P01_3	3	7.7	Rep1	*	*	*	*
Kanzler	W1	P01	17	P01_5	1	7.7	Rep1	67.1915	7336.75	31312.8	815958
Kanzler	W1	P01	22	P01_6	2	7.7	Rep1	19.9229	4082.5	25612.2	552297
Kanzler	W1	P02	11	P02_3	3	6	Rep1	0.754378	2936	19600.5	411366
Kanzler	W1	P02	17	P02_5	1	6	Rep1	40.5241	6303.85	28053.5	714873
Kanzler	W1	P02	22	P02_6	2	6	Rep1	26.8857	5818	32804.3	742732
Kanzler	W1	P03	11	P03_3	3	6	Rep1	121.678	3676.8	*	*
Kanzler	W1	P03	17	P03_5	1	6	Rep1	167.266	6482.4	29498.9	742931
Kanzler	W1	P03	22	P03_6	2	6	Rep1	50.0722	3073.7	17315.5	392208
Kanzler	W1	P04	8	P04_2	4	5	Rep1	96.5961	7172.85	30194.6	792706
Kanzler	W1	P04	17	P04_5	1	5	Rep1	93.4809	5009.5	16072.1	493436
Kanzler	W1	P05	8	P05_2	4	5	Rep1	11.0977	2878	16904	375528
Kanzler	W1	P05	17	P05_5	1	5	Rep1	63.8405	5508.6	13912.5	497466
Kanzler	W1	P05	22	P05_6	2	5	Rep1	65.28	5029.75	25757	610869
Kanzler	W2	P01	8	P01_2	4	10	Rep1	68.421	4003.25	25714.5	548769
Kanzler	W2	P01	17	P01_5	1	10	Rep1	133.109	5137	30559.8	674938
Kanzler	W2	P01	22	P01_6	2	10	Rep1	88.2717	5194.25	32225	698355
Kanzler	W2	P02	5	P02_2	1	10	Rep1	105.415	4690.9	33002.8	677487
Kanzler	W2	P02	10	P02_3	2	10	Rep1	23.6836	3488.5	19482.2	443097
Kanzler	W2	P02	23	P02_6	3	10	Rep1	84.0471	4664.75	30829.8	649842
Kanzler	W2	P03	2	P03_1	2	11.7	Rep1	76.8576	4148	22038.5	513342
Kanzler	W2	P03	5	P03_2	1	11.7	Rep1	134.403	4336.15	27888.2	594827
Kanzler	W2	P03	15	P03_4	3	11.7	Rep1	186.116	5536.9	17658.6	544117
Kanzler	W2	P03	20	P03_5	4	11.7	Rep1	158.872	4652.25	33820.5	684981
Kanzler	W2	P04	8	P04_2	4	11.7	Rep1	158.047	4716.65	35340.5	707085
Kanzler	W2	P04	17	P04_5	1	11.7	Rep1	78.0955	3263.85	24972.2	495497
Kanzler	W2	P04	22	P04_6	2	11.7	Rep1	181.735	4469.75	22010	532305
Kanzler	W2	P05	5	P05_2	1	13.7	Rep1	178.983	5499.4	28067.8	666778
Kanzler	W2	P05	10	P05_3	2	13.7	Rep1	210.097	5203.75	30992	684129
Kanzler	W2	P05	20	P05_5	4	13.7	Rep1	117.435	4278.35	20616	504093
Kanzler	W2	P05	23	P05_6	3	13.7	Rep1	66.936	4126	35242.5	670470
Average								93.467	4831.74	25481.8	597509
Kanzler	W4	P05	21	P05_6	1	9.6	Rep2	*	*	*	*
Kanzler	W4	P05	23	P05_6	3	9.6	Rep2	*	*	*	*
Kanzler	W4	P05	24	P05_6	4	9.6	Rep2	*	*	*	*
Kanzler	W3	P02	8	P02_2	4	11	Rep2	36.6215	21926.2	40366.3	1.79997e+06
Kanzler	W3	P03	8	P03_2	4	7.6	Rep2	107.874	22544	33727.3	1.75737e+06
Kanzler	W3	P04	11	P04_3	3	7.6	Rep2	42.6317	36354.6	34609.2	2596587
Kanzler	W3	P04	22	P04_6	2	7.6	Rep2	93.4268	22010	38176.7	1.77872e+06
Kanzler	W3	P05	11	P05_3	3	9.3	Rep2	119.838	5272.2	*	*
Kanzler	W3	P01	8	P01_2	4	11	Rep2	69.9011	25714.5	39547.1	2.01744e+06
Kanzler	W3	P01	11	P01_3	3	11	Rep2	52.6175	20770.5	41541.4	1.74473e+06
Kanzler	W3	P01	17	P01_5	1	11	Rep2	85.3914	30559.8	50823.7	2.44347e+06
Kanzler	W3	P01	22	P01_6	2	11	Rep2	77.3999	32225	54584.5	2588514
Kanzler	W3	P02	11	P02_3	3	11	Rep2	16.1057	23641.8	49433	2011701
Kanzler	W3	P02	17	P02_5	1	11	Rep2	58.7501	36027.8	52516.2	2.79186e+06
Kanzler	W3	P02	22	P02_6	2	11	Rep2	35.5217	17902	49888.1	1.67278e+06
Kanzler	W3	P03	11	P03_3	3	7.6	Rep2	109.202	20619.8	32919.2	1.63222e+06
Kanzler	W3	P03	17	P03_5	1	7.6	Rep2	106.042	32281.9	36028.5	2369256
Kanzler	W3	P03	22	P03_6	2	7.6	Rep2	71.2049	25924.2	34523	1.96973e+06
Kanzler	W3	P04	8	P04_2	4	7.6	Rep2	55.1206	35340.5	42657.4	2.63232e+06
Kanzler	W3	P04	17	P04_5	1	7.6	Rep2	92.7071	24972.2	37368.1	1.94675e+06
Kanzler	W3	P05	8	P05_2	4	9.3	Rep2	76.3956	4459.75	32461	657117
Kanzler	W3	P05	17	P05_5	1	9.3	Rep2	68.602	4664.4	28517.2	622070
Kanzler	W3	P05	22	P05_6	2	9.3	Rep2	73.3607	4111	27953.2	582098
Kanzler	W4	P01	8	P01_2	4	6.2	Rep2	123.368	4097.1	23025.8	522136
Kanzler	W4	P01	11	P01_3	3	6.2	Rep2	114.103	4997.75	23849.2	586055
Kanzler	W4	P01	17	P01_5	1	6.2	Rep2	193.712	4546.2	25502.2	578798
Kanzler	W4	P01	22	P01_6	2	6.2	Rep2	82.8121	3981.5	*	*
Kanzler	W4	P02	8	P02_2	4	6.2	Rep2	135.817	3863	12774.8	385078
Kanzler	W4	P02	11	P02_3	3	6.2	Rep2	146.406	4573.1	19931.4	513563
Kanzler	W4	P02	17	P02_5	1	6.2	Rep2	121.587	4113.1	19839.5	484860
Kanzler	W4	P02	22	P02_6	2	6.2	Rep2	137.521	4774.8	21025	538788
Kanzler	W4	P03	8	P03_2	4	11.6	Rep2	269.973	5057	25093.4	604541
Kanzler	W4	P03	11	P03_3	3	11.6	Rep2	320.76	4823.85	22771.2	562686
Kanzler	W4	P03	17	P03_5	1	11.6	Rep2	282.35	4936.9	22467	565818
Kanzler	W4	P03	22	P03_6	2	11.6	Rep2	284.788	4849.5	21226.7	545690
Kanzler	W4	P04	8	P04_2	4	11.6	Rep2	254.842	4471.2	21786.5	529710
Kanzler	W4	P04	11	P04_3	3	11.6	Rep2	296.374	4670.1	27015.5	604392
Kanzler	W4	P04	17	P04_5	1	11.6	Rep2	277.779	4295.5	17818	471546
Kanzler	W4	P04	22	P04_6	2	11.6	Rep2	257.059	5011	26223.5	615342
Kanzler	W4	P05	8	P05_2	4	9.6	Rep2	219.697	4386.5	19479	496938
Kanzler	W4	P05	11	P05_3	3	9.6	Rep2	173.669	4671.15	25067.5	581079
Kanzler	W4	P05	17	P05_5	1	9.6	Rep2	236.037	4825.15	21300.2	545111
Kanzler	W4	P05	22	P05_6	2	9.6	Rep2	171.489	4654	22084.1	544249
Average								138.721	13473	30945.3	1.20766e+06

## Sheet: Table S3
Table S3. Signifcant markers associated with powdery mildew resistance based on signle locus GWAS, their chromosomal position in base-pair (bp), target allele that reduces LR sympotums, phenotypic variation explained by the target allele (R2), and gene model harbor the signifcant marker
Trait	Marker data	SNP	CHROM	POS	target allele	aleternative allele	Effect	P-value	R2	Gene model	Functional annotation
N48	25K	IAAV749	1A	369089194	A	G	-14.8776	0.000689241	10.114	TraesCS1A02G207100	Myosin heavy chain-related protein, putative isoform 1
		AX-86174938	1A	498141767	G	A	-15.6279	0.000917136	7.319	TraesCS1A02G305700	NADH-cytochrome b5 reductase
		wsnp_Ex_c4612_8254533	1A	542438058	G	A	-15.336	0.000540392	3.082	TraesCS1A02G362000	Histone-lysine N-methyltransferase, H3 lysine-9 specific
		RAC875_c87890_234	1B	487406443	C	T	-15.3138	0.000820875	6.196	TraesCS1B02G279000	F-box family protein
		AX-158570551	1B	616123951	A	G	-21.8304	0.000899419	4.846	NA
		Kukri_c24586_923	2B	116324303	T	G	-16.943	0.000321162	3.384	NA
		AX-158538155	2B	142237976	A	G	-17.1272	0.000485478	8.523	TraesCS2B02G169300	C2 domain-containing protein
		AX-158541173	2B	144022631	A	G	-17.6184	0.000337307	8.857	TraesCS2B02G170800	GDSL esterase/lipase
		AX-109861126	2B	245786981	C	T	-14.5113	0.00071683	4.64	TraesCS2B02G241700	Receptor-like protein kinase, putative,expressed
		Excalibur_c65830_82	2B	249370527	G	A	-20.3421	0.000111773	1.538	NA
		Excalibur_c39184_251	2B	249532896	A	G	-21.3952	8.99908e-05	1.705	NA
		TA002695-2341	2B	381917371	C	T	-24.0219	5.15382e-05	1.884	TraesCS2B02G276300	tRNA dimethylallyltransferase
		BS00062485_51	2B	382083886	G	T	-22.0008	0.000691675	1.148	TraesCS2B02G276500	F-box family protein
		Excalibur_c4984_162	2B	385201752	A	G	-23.5128	0.000117783	1.54	TraesCS2B02G279000	Tetratricopeptide repeat protein 13
		wsnp_Ex_c47661_52802548	2B	390943045	A	G	-21.7908	0.000866584	1.025	TraesCS2B02G282500	Leucine-rich repeat family protein
		Kukri_c57014_168	2B	734127088	A	C	-17.8668	3.50057e-05	5.756	TraesCS2B02G538900	Small RNA degrading nuclease
		wsnp_Ex_c13949_21828493	3A	593342505	C	T	-17.4855	0.000667254	6.892	TraesCS3A02G344000	Non-green plastid inner envelope membrane protein
		AX-111467329	3B	455064743	A	G	-14.8068	0.000446529	8.038	TraesCS3B02G284200	Pyruvate dehydrogenase E1 component
		BS00095061_51	3B	455065692	C	A	-14.0968	0.000991022	7.574	TraesCS3B02G284300	Ribosomal L28e protein family
		AX-158562923	3B	455129008	G	A	-20.8527	0.000191339	8.082	NA
		AX-158557769	3B	456406501	G	A	-19.4474	0.000328128	7.786	NA
		Kukri_c7804_2504	3B	457025594	T	C	-19.3366	0.000444133	7.635	TraesCS3B02G285500	Chloride channel protein
		AX-158568851	UN	12522177	T	C	-32.8392	8.13235e-06	3.556	NA
		Excalibur_c17155_636	2D	76204327	C	T	-16.8621	0.000996673	1.443	TraesCS2D02G293700	Mitochondrial fission protein ELM1
		wsnp_Ex_c4218_7618252	2B	480319248	G	A	-22.0008	0.000691675	1.075	NA
	GBS	S1A_369272583	1A	369272583	G	C	-23.7	0.000883388	4.216	TraesCS1A02G207200	Late embryogenesis abundant (LEA) hydroxyproline-rich glycoprotein family, putative
		S2B_788013569	2B	788013569	T	A	-25.6817	0.000455331	21.004	NA
		S2B_788013591	2B	788013591	A	G	-25.6817	0.000455331	21.004	NA
		S2B_788013593	2B	788013593	G	A	-25.6817	0.000455331	21.004	NA
		S2B_788013594	2B	788013594	G	T	-25.6817	0.000455331	21.004	NA
		S2D_650075832	2D	650075832	A	G	-23.5151	0.000501787	11.635	NA
		S3B_557169833	3B	557169833	A	G	-27.3936	1.56647e-05	12.08	NA
		S3D_568571322	3D	568571322	T	C	-43.9844	4.00002e-06	1.583	NA
		S3D_568571341	3D	568571341	C	T	-43.9844	4.00002e-06	1.583	NA
		S3D_568571345	3D	568571345	A	G	-43.9844	4.00002e-06	1.583	NA
		S3D_568571347	3D	568571347	C	T	-43.9844	4.00002e-06	1.583	NA
		S4B_629227803	4B	629227803	G	C	-47.1425	0.000521896	37.849	NA
		S5A_47540601	5A	47540601	T	A	-22.4987	0.00043097	3.947	TraesCS5A02G052400	Salt stress response/antifungal
		S5A_59028789	5A	59028789	C	A	-22.4882	0.000922955	1.173	NA
		S5D_459962043	5D	459962043	G	T	-45.0244	0.00055717	42.252	NA
		S5D_459962047	5D	459962047	A	G	-45.0244	0.00055717	42.252	NA
		S6D_457093364	6D	457093364	G	T	-22.7152	0.000200803	7.461	NA
		S6D_463784589	6D	463784589	C	G	-22.8691	0.000747608	1.982	NA
		S6D_463784618	6D	463784618	A	G	-22.8691	0.000747608	1.982	NA
		S7B_639382676	7B	639382676	C	T	-21.6617	0.000757258	18.064	TraesCS7B02G373900	BTB/POZ domain containing protein
		S7B_639382692	7B	639382692	G	A	-23.2003	0.000129437	20.233
M72	25K	Kukri_c49015_1606	1A	443207546	T	C	-2542.76	8.92274e-05	2.423	TraesCS1A02G251700	Cation-transporting ATPase
		BobWhite_c441_976	1B	457862921	A	G	-2251.71	0.000757164	1.721	TraesCS1B02G260400	1,4-beta-D-glucanase
		AX-158561003	1B	613037757	G	A	-2831.61	6.58867e-05	3.774	TraesCS1B02G380100	Serine/threonine-protein kinase
		Kukri_c38105_452	1D	343889090	G	A	-2270.27	0.000443837	2.296	TraesCS1D02G251500	Cation-transporting ATPase
		AX-158557418	2A	42322420	A	G	-2120.99	0.000278783	7.734	TraesCS2A02G089100	TPX2 (targeting protein for Xklp2) protein family
		AX-89310594	2A	42471328	A	G	-2391.95	7.8217e-05	9.767	TraesCS2A02G089300	Heat shock transcription factor
		RAC875_c4015_2175	2A	57902601	T	C	-2401.15	0.000660902	4.496	NA
		TA020776-0309	2B	24266135	A	G	-2960.39	0.000876216	8.245	TraesCS2B02G049300	Terpene cyclase/mutase family member
		BS00009657_51	3A	543178636	G	A	-2455.94	0.000976664	7.775	TraesCS3A02G306400	arginine N-methyltransferase, putative (DUF688)
		BS00064776_51	3B	4468960	C	T	-2690.15	0.000624168	8.113	NA
		AX-94480399	3B	603491411	T	G	-3537.5	8.29121e-05	2.777	TraesCS3B02G383600	GDSL esterase/lipase
		AX-111674402	3B	603604232	T	C	-3229.45	0.00050538	2.1	TraesCS3B02G383800	Calcium-dependent protein kinase
		BS00068415_51	3B	826082832	A	G	-3062.12	7.19182e-05	4.904	TraesCS3B02G607500	Chaperone protein dnaJ
		AX-94990660	3B	829286660	C	T	-2882.43	0.000254336	4.246	TraesCS3B02G611700	Kelch repeat-containing F-box family protein
		BS00065603_51	3D	611497241	T	C	-2973.06	0.000247083	4.445	TraesCS3D02G539600	transmembrane protein, putative (DUF594)
		AX-95179478	4A	631575999	G	C	-2439.39	0.000382064	11.695	TraesCS4A02G358100	Sentrin-specific protease
		AX-158564198	4A	703882994	C	T	-2724.37	0.000511634	1.576	NA
		AX-158542561	5A	675487309	T	G	-3247.64	0.000589481	9.426	TraesCS5A02G511600	Cysteine-rich repeat secretory protein
		Kukri_c49033_52	5A	676600626	C	T	-3008.77	0.000573839	8.255	TraesCS5A02G512500	Multidrug resistance protein ABC transporter family
		AX-94723827	5A	676890156	A	G	-4443.98	0.000192641	9.014	TraesCS5A02G512800	Zinc finger (C3HC4-type RING finger) family protein
		Kukri_c23743_112	5B	622629693	C	T	-2335.7	0.00028221	1.204	TraesCS5B02G451200	OTU domain-containing protein
		AX-94628471	5D	289687790	T	C	-2160.8	0.000526982	8.56	TraesCS5D02G187900	F-box protein
		BS00046046_51	6A	143376642	T	C	-3069.82	0.000778675	8.409	NA
		TA004297-0876	6A	497791916	C	T	-2180.04	0.000912152	11.357	TraesCS6A02G271200	Methyltransferase-related family protein
		AX-94475556	6A	586102229	C	T	-3680.26	0.000843536	3.095	TraesCS6A02G355000	Snf1-related kinase interactor 1, putative
		RAC875_rep_c81781_202	6B	469075378	G	A	-2327.82	0.000282756	8.373	TraesCS6B02G259500	Histone H2A deubiquitinase (DUF3755)
		AX-158592437	7B	649405079	G	A	-2130.81	0.000300799	7.102	TraesCS7B02G383700	F-box protein
		AX-95078558	7B	652933642	T	C	-2369.24	9.3175e-05	7.001	NA
		BS00072155_51	5A	540611794	G	A	-2458.78	0.000409974	5.895	TraesCS5A02G332100	La-related protein
		Ra_c45721_2630	1B	461299247	C	T	-2369.44	0.00026519	1.806	TraesCS1B02G262600	Cation-transporting ATPase
		RAC875_c90330_82	7A	692799173	C	A	-2375.92	0.000936871	2.141	TraesCS7A02G504700	Patatin
	GBS	S1A_537817841	1A	537817841	G	C	-5618.81	0.000201396	2.01	NA
		S1D_416269827	1D	416269827	A	T	-3958.24	0.000659881	10.539	NA
		S1D_443717580	1D	443717580	C	T	-4018.67	0.000720019	9.083	TraesCS1D02G360600	Serine/threonine-protein kinase
		S5A_6411142	5A	6411142	C	T	-3042.26	0.000876098	4.798	TraesCS5A02G008800	Cytochrome P450
		S5A_480507493	5A	480507493	C	T	-4370.89	0.000841127	2.262	TraesCS5A02G270100	TMV response-related protein
		S6D_452082819	6D	452082819	G	A	-8283.9	0.000151016	38.964	TraesCS6D02G360300	F-box family protein
		S6D_462636254	6D	462636254	T	G	-3992.08	0.000556778	5.797	TraesCS6D02G384300	Protein DETOXIFICATION
AUDPC	25K	BS00110546_51	1B	57085429	A	G	-123778	2.89893e-06	10.263	NA
		BS00022896_51	2A	612845103	T	C	-126294	9.40973e-07	16.852	TraesCS2A02G370100	Germin family protein
		AX-109968021	2A	709026207	T	C	-53448.1	8.96481e-05	2.922	TraesCS2A02G462900	EKC/KEOPS complex subunit LAGE3
		wsnp_Ex_c2137_4014383	2A	755931171	A	G	-96430.2	1.00196e-06	6.897	TraesCS2A02G548100	Amine oxidase family protein
		GENE-0686_502	2A	763693346	G	T	-66538.7	0.000869463	1.535	TraesCS2A02G562500	Importin beta 1
		AX-109848813	4D	459585883	C	T	-77993.5	0.000239013	4.574	TraesCS4D02G288700	Interferon-activable protein
		Excalibur_c47321_138	5A	481930772	T	C	-51559.9	0.000426131	1.012	TraesCS5A02G272100	F-box protein
		wsnp_Ex_c18519_27369737	5B	158120282	C	T	-98874.2	0.000252255	2.976	TraesCS5B02G110100	Protein reticulata-related 1, chloroplastic
		AX-158586206	5B	562792900	A	G	-70869	1.71679e-06	1.891	TraesCS5B02G383800	F-box protein
		RFL_Contig1015_620	6B	576850518	C	T	-75025.9	0.000199464	19.076	TraesCS6B02G327300	Allergen, putative
		AX-94531661	7A	657716334	T	C	-47806.9	0.000586671	4.729	TraesCS7A02G461700	Auxin response factor
		wsnp_Ex_c916_1767286	7A	716247622	C	T	-50363.3	0.000832942	3.731	TraesCS7A02G539100	Protein kinase domain
		AX-158554043	7B	462793969	C	T	-214142	5.58342e-08	27.966	TraesCS7B02G250700	GDSL esterase/lipase
	GBS	S1B_69908043	1B	69908043	T	C	-51536.3	0.000532174	6.617	TraesCS1B02G085200	p-loop containing nucleoside triphosphate hydrolases superfamily protein
		S1B_75079625	1B	75079625	C	T	-68622.5	0.000845668	1.239	NA
		S1B_89404867	1B	89404867	A	T	-56844.6	1.28401e-05	1.975	NA
		S3A_9012688	3A	9012688	G	A	-48020.6	4.99472e-05	1.526	NA
		S3B_823964517	3B	823964517	G	C	-64131.7	0.000465064	4.493	NA
		S5A_526386144	5A	526386144	A	G	-63283.6	5.94351e-06	23.204	NA
		S5A_555989309	5A	555989309	T	C	-57872.8	2.13296e-07	1.354	NA
		S5B_577524288	5B	577524288	G	A	-64228.3	2.79833e-06	1.313	TraesCS5B02G400600	Blue copper protein
		S6A_9474937	6A	9474937	G	T	-49701.7	0.000925814	12.602	NA
		S6D_464495312	6D	464495312	G	A	-42708	0.000417582	2.597	TraesCS6D02G387700	Cytochrome P450
		S7A_51491042	7A	51491042	C	T	-95707.2	1.0762e-08	19.262	NA
		S7B_600008059	7B	600008059	C	T	-83122.2	1.56134e-07	23.792	TraesCS7B02G343800	basic helix-loop-helix (bHLH) DNA-binding superfamily protein
		S7B_704641603	7B	704641603	G	A	-70466.4	7.59708e-06	5.13	NA
		S7B_750105660	7B	750105660	C	T	-51662.4	4.9111e-05	20.437	TraesCS7B02G500500	F-box family protein
		SUN_194631218	UN	194631218	C	G	-85925.2	0.000599138	1.084	NA
		SUN_194631219	UN	194631219	A	G	-85925.2	0.000599138	1.084	NA

## Sheet: Table S4
Table S4. Signifcant markers associated with leaf rust adult plant resistance based on multi locus GWAS, their chromosomal position in base-pair (bp), target allele that reduces LR sympotums, phenotypic variation explained by the target allele (R2), and gene model harbor the signifcant marker
trait	Marker data	Method	RS#	Chromosome	Marker position (bp)	'-log10(P)'	r2 (%)	QTN effect	alternative allele	Target allele	LOD score	MAF	Var_error	Var_phen (total)	Gene model	functional annotation
N48	25K	ISIS EM-BLASSO	wsnp_Ex_rep_c109742_92411838	1A	498048856	5.1698	6.4763	-14.6533	AA	CC	4.3993	0.3128	2341.33	2900.37	TraesCS1A02G305500	Myb family transcription factor APL
		FASTmrMLM	AX-158560411	1A	536939363	4.7714	3.7775	-13.1826	TT	CC	4.0189	0.1872	2089.8	2900.37	TraesCS1A02G353200	Glycerophosphodiester phosphodiesterase
		pLARmEB	AX-158560411	1A	536939363	5.142	3.7076	-12.9624	TT	CC	4.3727	0.1872	1899.87	2900.37
		pKWmEB	AX-158560411	1A	536939363	6.6979	12.0834	-18.0806	TT	CC	5.8693	0.1839	2094.16	2900.37
		mrMLM	RAC875_c87890_234	1B	487406443	4.886	10.7404	-17.7501	TT	CC	4.1282	0.4689	2390.12	2900.37	TraesCS1B02G279000	F-box family protein
		FASTmrMLM	RAC875_c87890_234	1B	487406443	7.5616	10.5321	-17.6097	TT	CC	6.7059	0.4692
		pLARmEB	RAC875_c87890_234	1B	487406443	6.9624	9.4246	-16.5334	TT	CC	6.1252	0.4692
		pKWmEB	RAC875_c87890_234	1B	487406443	3.8655	7.9543	-9.7994	TT	CC	3.1602	0.4689
		FASTmrMLM	D_GDS7LZN02GSCOW_131	1D	433272878	3.8643	2.4017	-11.6532	TT	GG	3.159	0.3308			NA
		pLARmEB	D_GDS7LZN02GSCOW_131	1D	433272878	5.4166	4.5087	-15.8472	TT	GG	4.6357	0.3308			NA
		pKWmEB	D_GDS7LZN02GSCOW_131	1D	433272878	4.718	3.8895	-13.3933	TT	GG	3.968	0.329			NA
		mrMLM	AX-109861126	2B	245786981	3.7199	7.7797	-15.6073	TT	CC	3.0232	0.3497			TraesCS2B02G241700	Receptor-like protein kinase Salt stress response/antifungal
		FASTmrMLM	AX-109861126	2B	245786981	5.5716	6.0823	-13.8257	TT	CC	4.7843	0.3462
		pLARmEB	AX-109861126	2B	245786981	3.9586	3.6604	-10.6452	TT	CC	3.2479	0.3462
		pKWmEB	AX-109861126	2B	245786981	5.0016	8.0935	-11.7635	TT	CC	4.2385	0.3497
		ISIS EM-BLASSO	AX-109861126	2B	245786981	4.4472	5.3605	-12.8823	TT	CC	3.7105	0.3462
		pLARmEB	wsnp_Ex_c13949_21828493	3A	593342505	3.9489	3.9253	-12.9777	TT	CC	3.2388	0.1923			TraesCS3A02G344000	Non-green plastid inner envelope membrane protein
		FASTmrMLM	RAC875_c1412_814	3B	148546103	4.6032	4.0407	-10.998	CC	TT	3.8587	0.4077			TraesCS3B02G155900	Subtilisin-like protease
		pKWmEB	AX-158557769	3B	456406501	5.9566	10.1389	-16.4797	AA	GG	5.1543	0.342			NA
		pLARmEB	Tdurum_contig32277_121	3B	750863357	3.7182	2.9524	-9.6453	CC	AA	3.0216	0.3436			TraesCS3B02G507100	Transmembrane protein 45B
		pLARmEB	RAC875_c8459_1291	3D	5659397	4.34	2.6953	-11.0519	GG	AA	3.6087	0.1846			TraesCS3D02G016000	Beta-fructofuranosidase, insoluble isoenzyme 3
		pLARmEB	AX-109331427	5A	573099272	4.682	3.1521	-11.1777	CC	TT	3.9337	0.2308			TraesCS5A02G375300	RNA polymerase II transcription subunit
		FASTmrEMMA	Kukri_c29560_455	5A	581302293	4.474	5.3045	-28.0242	GG	AA	3.7359	0.3	2443.12	2900.37	TraesCS5A02G383700	Transmembrane emp24 domain-containing protein
		ISIS EM-BLASSO	AX-94383375	5D	423834876	3.7248	3.6753	-11.0855	CC	AA	3.0278	0.3026			TraesCS5D02G334000	Leucine-rich repeat receptor-like protein kinase family protein
	GBS	ISIS EM-BLASSO	S1B_588432711	1B	588432711	3.8358	4.516	-13.4932	GG	AA	3.1322	0.3932	1799.71	3262.07	NA
		ISIS EM-BLASSO	S2B_788013569	2B	788013569	3.83	11.2198	-19.3971	AA	TT	3.1267	0.3738			NA
		FASTmrEMMA	S4B_24907173	4B	24907173	3.7389	12.635	-45.5987	CC	TT	3.0411	0.3495	2121.93	3262.07	TraesCS4B02G034100	Nucleobase ascorbate transporter
		pLARmEB	S4B_24907173	4B	24907173	3.8421	13.7369	-22.0806	CC	TT	3.1381	0.3495	2061.14	3262.07
		ISIS EM-BLASSO	S5D_459962043	5D	459962043	4.9381	18.7822	-36.1134	TT	GG	4.1779	0.4563			NA
M72	25K	FASTmrEMMA	AX-89541420	3A	686186381	5.511	5.3793	-4261.19	TT	CC	4.7262	0.3103	4.62231e+07	6.48771e+07	TraesCS3A02G445100	F-box family protein
		pKWmEB	AX-89541420	3A	686186381	5.4665	9.5899	-2063.63	TT	CC	4.6835	0.3031	4.54854e+07	6.48771e+07
		ISIS EM-BLASSO	AX-89541420	3A	686186381	5.177	4.452	-1921.57	TT	CC	4.4062	0.3103	3.94236e+07	6.48771e+07
		ISIS EM-BLASSO	AX-95135748	3B	678441611	5.6704	5.1439	-1827.98	CC	TT	4.8792	0.3923			TraesCS3B02G439500	Zinc finger CCCH domain protein
		ISIS EM-BLASSO	AX-94449361	4B	596379651	4.0612	2.6534	-2033.89	CC	TT	3.3448	0.1282			TraesCS4B02G307000	Mitochondrial carrier protein
		ISIS EM-BLASSO	AX-95630991	4D	113155391	3.9084	2.821	-1383.77	CC	TT	3.2006	0.3821			TraesCS4D02G128700	Long-Chain Acyl-CoA Synthetase
		FASTmrMLM	BS00012069_51	5D	561707187	3.9774	2.9094	-1427.63	GG	AA	3.2657	0.3564	4.84932e+07	6.48771e+07	TraesCS5D02G560900	COP1-interacting-like protein
		pLARmEB	BS00012069_51	5D	561707187	5.0912	4.2157	-1718.48	GG	AA	4.3242	0.3564	4.6572e+07	6.48771e+07
		FASTmrEMMA	Ku_c19745_1093	7A	712058431	3.8243	3.061	-2977.81	CC	TT	3.1214	0.4256			TraesCS7A02G533600	Dual specificity phosphatase family protein
		pKWmEB	Ku_c19745_1093	7A	712058431	5.1528	7.4581	-1783.2	CC	TT	4.3831	0.4249
		ISIS EM-BLASSO	Ku_c19745_1093	7A	712058431	4.6707	3.7612	-1605.42	CC	TT	3.923	0.4256
		mrMLM	AX-95078558	7B	652933642	4.4563	7.5437	-2458.09	CC	TT	3.7191	0.3083	52469555	64877141	NA
		FASTmrMLM	AX-95078558	7B	652933642	4.7788	4.8835	-1977.75	CC	TT	4.026	0.3154			NA
		pLARmEB	AX-95078558	7B	652933642	4.8865	4.8289	-1966.67	CC	TT	4.1287	0.3154			NA
		FASTmrMLM	BS00072155_51	5A	540611794	4.7784	4.0783	-1930.35	AA	GG	4.0256	0.2436			TraesCS5A02G332100	La-related protein
		FASTmrEMMA	BS00072155_51	5A	540611794	4.3276	3.7424	-3694.91	AA	GG	3.597	0.2436
		pLARmEB	BS00072155_51	5A	540611794	4.3014	3.5927	-1811.8	AA	GG	3.5721	0.2436
		pKWmEB	BS00072155_51	5A	540611794	6.1302	8.3269	-2278.6	AA	GG	5.3215	0.2409
		ISIS EM-BLASSO	BS00072155_51	5A	540611794	5.641	4.6987	-2072	AA	GG	4.851	0.2436
	GBS	pLARmEB	S1A_533219217	1A	533219217	6.3202	21.9201	-4166.56	GG	TT	5.5047	0.297	2.9516e+07	5.56129e+07	NA
		FASTmrMLM	S1A_541729095	1A	541729095	4.8241	9.1017	-3595.51	GG	AA	4.0691	0.2673			NA
		FASTmrEMMA	S1A_541729095	1A	541729095	4.3483	17.8328	-3894.11	GG	AA	3.6166	0.2871			NA
		mrMLM	S1A_541992725	1A	541992725	3.9171	13.4465	-3248.49	GG	AA	3.2088	0.3465			TraesCS1A02G361100	Glycosyl transferase family 64 domain
		pLARmEB	S1A_541992725	1A	541992725	3.9898	7.305	-2027.17	GG	AA	3.2774	0.3932	4.13542e+07	5.56129e+07
		mrMLM	S1B_19773134	1B	19773134	6.9287	16.6241	-4095.35	TT	CC	6.0926	0.2816			NA
		FASTmrMLM	S1B_19773134	1B	19773134	4.9289	9.4465	-4979.24	TT	CC	4.1691	0.3932	3.68457e+07	5.56129e+07	NA
		FASTmrEMMA	S1B_19773134	1B	19773134	5.3564	12.9575	-7073.34	TT	CC	4.578	0.2816			NA
		pLARmEB	S1B_19773134	1B	19773134	3.93	10.7022	-6064.24	TT	CC	3.221	0.301			NA
		pLARmEB	S1D_415646908	1D	415646908	5.3042	1.8873	-1108.78	TT	CC	4.528	0.3447	1.1374e+07	5.56129e+07	TraesCS1D02G323000	Ripening-related protein
		ISIS EM-BLASSO	S1D_416269827	1D	416269827	6.7955	6.4406	-2057.64	TT	AA	5.9637	0.2961			NA
		pLARmEB	S1D_443717580	1D	443717580	6.2333	3.3089	-1975.1	TT	CC	5.4209	0.2816			TraesCS1D02G360600	Serine/threonine-protein kinase
		ISIS EM-BLASSO	S1D_443717580	1D	443717580	8.447	4.3372	-2083.58	TT	CC	7.5665	0.2864
		mrMLM	S2A_32513895	2A	32513895	6.4177	4.4788	-1712.61	GG	AA	5.5987	0.3058			TraesCS2A02G073800	5'-3' exoribonuclease 3
		pLARmEB	S2A_447224348	2A	447224348	5.6345	2.7343	-1600.42	GG	CC	4.8447	0.2961			NA
		ISIS EM-BLASSO	S2A_447224348	2A	447224348	7.9674	3.1527	-1591.29	GG	CC	7.1	0.4126			NA
		pLARmEB	S2B_738507404	2B	738507404	6.5319	3.5966	-1783.01	GG	TT	5.709	0.5			NA
		ISIS EM-BLASSO	S2B_738507404	2B	738507404	8.5954	5.2883	-2300.73	GG	TT	7.711	0.4903			NA
		pLARmEB	S2D_636099173	2D	636099173	7.9213	4.9723	-2910.12	CC	AA	7.0552	0.4951			TraesCS2D02G568000	NAC domain protein
		pLARmEB	S3A_276880086	3A	276880086	12.7664	11.914	-2958.61	CC	GG	11.7937	0.2573			NA
		pLARmEB	S3B_602490516	3B	602490516	9.3892	11.9742	-4069.94	CC	AA	8.485	0.4515			NA
		pLARmEB	S3B_829053079	3B	829053079	5.8761	2.1234	-1249.03	TT	AA	5.0769	0.2621			NA
		pLARmEB	S4B_307205582	4B	307205582	9.6945	4.7519	-1758.06	CC	AA	8.7832	0.4272			TraesCS4B02G158500	inactive purple acid phosphatase-like protein
		pLARmEB	S5B_584851722	5B	584851722	6.2652	9.7451	-4455.86	CC	GG	5.4516	0.4709			NA
		pLARmEB	S6A_608275898	6A	608275898	5.4846	3.6603	-1914.1	TT	GG	4.7009	0.301			NA
		pLARmEB	S6D_452082819	6D	452082819	5.2723	7.6603	-2608.93	AA	GG	4.4974	0.2816	3.31454e+07	5.56129e+07	TraesCS6D02G360300	F-box family protein
		mrMLM	S6D_458009032	6D	458009032	4.8357	11.1802	-2503.1	GG	AA	4.0802	0.3058			NA
		FASTmrEMMA	S7A_51491042	7A	51491042	4.6153	9.0917	-2699.65	TT	CC	3.8703	0.2961			NA
		pLARmEB	S7A_51491042	7A	51491042	4.1366	4.7907	-1814.59	TT	CC	3.4161	0.4126			NA
AUDPC	25K	mrMLM	BS00059422_51	1A	3760751	4.4359	3.2676	-56371.8	TT	CC	3.6997	0.4896	5.548e+10	9.41197e+10	NA
		pLARmEB	BS00059422_51	1A	3760751	5.2126	0.3565	-57537.9	TT	CC	4.4403	0.4872	4.03179e+10	9.41197e+10	NA
		pKWmEB	Kukri_c51781_199	1A	568547537	3.7473	4.1148	-37800.8	CC	AA	3.0489	0.3342	4.01519e+10	9.41197e+10	TraesCS1A02G405800	Sugar transporter protein
		pKWmEB	Tdurum_contig13879_352	1B	680162719	3.7169	3.7602	-34943.8	GG	AA	3.0203	0.3523			TraesCS1B02G472200	2-aminoethanethiol dioxygenase
		pLARmEB	BS00022301_51	2A	597499417	8.4103	1.1619	-110204	CC	AA	7.5308	0.2872			TraesCS2A02G354900	Eukaryotic translation initiation factor 4G-like protein
		pLARmEB	RAC875_rep_c69987_930	2A	676231259	5.3562	0.4419	-63037.6	CC	TT	4.5778	0.4718			NA
		mrMLM	AX-158602005	2D	571878351	4.9181	2.6677	-56655.4	CC	TT	4.1588	0.2487			TraesCS2D02G466000	NBS-LRR disease resistance protein-like protein
		FASTmrMLM	AX-158602005	2D	571878351	6.6055	6.6716	-108152	CC	TT	5.7801	0.2513	4.66157e+10	9.41197e+10
		pKWmEB	AX-158541642	3B	513665312	4.4512	4.6569	-42305	AA	GG	3.7143	0.4093			TraesCS3B02G318700	Regulator of chromosome condensation (RCC1) family protein
		FASTmrMLM	AX-94896615	3B	757923139	4.2582	7.0949	-185090	TT	CC	3.5312	0.0692			TraesCS3B02G516000	Transcription initiation factor TFIID subunit 9
		pLARmEB	wsnp_Ex_c19844_28854305	4B	670407073	4.0285	0.5367	-74256.6	CC	TT	3.3139	0.3077			TraesCS4B02G395700	AP-2 complex subunit alpha-2
		mrMLM	AX-158551104	5A	534817477	4.555	3.6755	-71537.6	TT	CC	3.8129	0.215			TraesCS5A02G322300	Kinase family protein
		FASTmrMLM	AX-158551104	5A	534817477	4.39	5.6976	-107515	TT	CC	3.6562	0.2128
		pLARmEB	AX-109353677	5A	555558721	6.2907	0.5804	-94098.3	TT	CC	5.4762	0.1949			TraesCS5A02G352800	DNA mismatch repair protein mutL
		pKWmEB	BobWhite_c40643_370	5A	575603242	4.6044	3.0491	-57337.9	CC	TT	3.8599	0.2202			TraesCS5A02G378000	Sec-independent protein translocase protein TatA
		pLARmEB	Kukri_c23228_137	5A	705226350	8.3509	1.3655	-160370	CC	AA	7.4729	0.1282			NA
		pKWmEB	wsnp_Ex_c18519_27369737	5B	158120282	3.9269	6.6042	-120711	TT	CC	3.218	0.0415			TraesCS5B02G110100	Protein reticulata-related 1, chloroplastic
		mrMLM	BobWhite_c10740_179	6A	32658102	4.3526	5.4856	-74037.2	CC	TT	3.6207	0.4301			TraesCS6A02G060700	Beta-fructofuranosidase, insoluble protein
		FASTmrMLM	BobWhite_c10740_179	6A	32658102	8.3051	7.7929	-106520	CC	TT	7.4284	0.4333
		FASTmrMLM	CAP7_c1326_220	6A	37407766	7.3017	7.0501	-124122	AA	CC	6.4538	0.1846			TraesCS6A02G068900	Peptidyl-prolyl cis-trans isomerase
		mrMLM	AX-94504609	6B	612199841	5.5536	16.3728	-188931	AA	GG	4.7671	0.1166			NA
		FASTmrMLM	AX-94504609	6B	612199841	6.0965	8.5248	-164562	AA	GG	5.289	0.1154			NA
		FASTmrMLM	AX-158556275	7A	619875317	4.376	3.8632	-85091.9	CC	TT	3.6429	0.2051			TraesCS7A02G426800	Inter-alpha-trypsin inhibitor heavy chain H3
		FASTmrEMMA	AX-158554043	7B	462793969	5.1423	14.5713	-487313	TT	CC	4.3731	0.0615	4.98685e+10	9.41197e+10	TraesCS7B02G250700	GDSL esterase/lipase
		pLARmEB	AX-158554043	7B	462793969	8.2234	1.4023	-233571	TT	CC	7.3489	0.0615
		pKWmEB	AX-158554043	7B	462793969	13.9597	23.7724	-240055	TT	CC	12.9671	0.0622
		ISIS EM-BLASSO	AX-158554043	7B	462793969	10.8338	29.3313	-431975	TT	CC	9.8977	0.0615	7.27395e+10	9.41197e+10
		pKWmEB	BS00044443_51	7B	498149745	4.871	6.6482	-86844.3	TT	CC	4.1139	0.0725			TraesCS7B02G271300	Initiator tRNA phosphoribosyl transferase family protein
	GBS	mrMLM	S1A_405092005	1A	405092005	3.9728	14.887	-86423.8	GG	AA	3.2613	0.2871	32126545211	45021547755	NA
		FASTmrMLM	S1A_540664712	1A	540664712	4.0865	8.0297	-191688	CC	TT	3.3687	0.2816	1.37477e+11	4.50215e+10	NA
		ISIS EM-BLASSO	S1A_540674011	1A	540674011	4.6158	11.3329	-231456	CC	TT	3.8707	0.2864	1.34714e+11	4.50215e+10	NA
		pLARmEB	S2A_771507873	2A	771507873	4.598	8.053	-298349	CC	GG	3.8538	0.3495	1.19574e+11	4.50215e+10	TraesCS2A02G577500	Pentatricopeptide repeat-containing family protein
		pLARmEB	S5A_614223848	5A	614223848	5.5665	5.4372	-241800	AA	CC	4.7794	0.3155			NA
		FASTmrMLM	S5B_324245758	5B	324245758	4.3582	7.2081	-171852	CC	TT	3.626	0.2864			NA
		pLARmEB	S6B_72896366	6B	72896366	4.3029	5.9452	-266902	CC	GG	3.5736	0.2524			NA
		FASTmrEMMA	S6B_152196843	6B	152196843	3.7906	18.7811	-228405	CC	AA	3.0897	0.335	3.14368e+10	4.50215e+10	TraesCS6B02G151200	CASP-like protein
		FASTmrMLM	S6B_183287450	6B	183287450	6.0695	4.1675	-128885	GG	TT	5.263	0.3592			TraesCS6B02G170700	ABC transporter ATP-binding protein
		pLARmEB	S6B_183287450	6B	183287450	5.4166	1.6455	-133020	GG	TT	4.6357	0.3592
		ISIS EM-BLASSO	S6B_183287450	6B	183287450	6.0237	7.1579	-176513	GG	TT	5.2189	0.3592
		ISIS EM-BLASSO	S7A_75305239	7A	75305239	4.0322	4.9169	-184910	CC	TT	3.3174	0.2864			NA

## Sheet: Table S5
Table S5. Biological process, molecular functions, and cellular components pathways udeutufued based on the gene enrichment analysis for the common stable gene models identified in the two growing seasons.
	Enrichment FDR	nGenes	Pathway Genes	Fold Enrichment	Pathway	URL	Genes
BP	0.000205224	2	3	682.825	GO:0048863 stem cell differentiation	http://amigo.geneontology.org/amigo/term/GO:0048863	TRAESCS1A02G251700 TRAESCS1B02G262600
	0.000205224	2	3	682.825	GO:0048865 stem cell fate commitment	http://amigo.geneontology.org/amigo/term/GO:0048865	TRAESCS1A02G251700 TRAESCS1B02G262600
	0.000205224	2	3	682.825	GO:0048867 stem cell fate determination	http://amigo.geneontology.org/amigo/term/GO:0048867	TRAESCS1A02G251700 TRAESCS1B02G262600
	0.000818802	2	7	292.639	GO:0001709 cell fate determination	http://amigo.geneontology.org/amigo/term/GO:0001709	TRAESCS1A02G251700 TRAESCS1B02G262600
	4.3e-05	3	11	279.338	GO:0010152 pollen maturation	http://amigo.geneontology.org/amigo/term/GO:0010152	TRAESCS1A02G251700 TRAESCS1B02G262600 TRAESCS1D02G251500
	0.000365793	3	36	85.3532	GO:0009846 pollen germination	http://amigo.geneontology.org/amigo/term/GO:0009846	TRAESCS1A02G251700 TRAESCS1B02G262600 TRAESCS1D02G251500
	0.000601951	3	45	68.2825	GO:0016036 cellular response to phosphate starvation	http://amigo.geneontology.org/amigo/term/GO:0016036	TRAESCS1A02G251700 TRAESCS1B02G262600 TRAESCS1D02G251500
	0.000875065	3	56	54.8699	GO:0045165 cell fate commitment	http://amigo.geneontology.org/amigo/term/GO:0045165	TRAESCS1A02G251700 TRAESCS1B02G262600 TRAESCS1D02G251500
	0.00139435	3	68	45.187	GO:0021700 developmental maturation	http://amigo.geneontology.org/amigo/term/GO:0021700	TRAESCS1A02G251700 TRAESCS1B02G262600 TRAESCS1D02G251500
	0.00246281	3	88	34.9172	GO:0031669 cellular response to nutrient levels	http://amigo.geneontology.org/amigo/term/GO:0031669	TRAESCS1A02G251700 TRAESCS1B02G262600 TRAESCS1D02G251500
	0.00249398	3	91	33.7661	GO:0042594 response to starvation	http://amigo.geneontology.org/amigo/term/GO:0042594	TRAESCS1A02G251700 TRAESCS1B02G262600 TRAESCS1D02G251500
	0.00266309	3	98	31.3542	GO:0031668 cellular response to extracellular stimulus	http://amigo.geneontology.org/amigo/term/GO:0031668	TRAESCS1A02G251700 TRAESCS1B02G262600 TRAESCS1D02G251500
	0.00266309	3	98	31.3542	GO:0071496 cellular response to external stimulus	http://amigo.geneontology.org/amigo/term/GO:0071496	TRAESCS1A02G251700 TRAESCS1B02G262600 TRAESCS1D02G251500
	0.00322858	3	116	26.4889	GO:0006875 cellular metal ion homeostasis	http://amigo.geneontology.org/amigo/term/GO:0006875	TRAESCS1A02G251700 TRAESCS1B02G262600 TRAESCS1D02G251500
	0.00373165	3	124	24.78	GO:0009555 pollen development	http://amigo.geneontology.org/amigo/term/GO:0009555	TRAESCS1A02G251700 TRAESCS1B02G262600 TRAESCS1D02G251500
	0.00294645	5	523	9.79195	GO:0009856 pollination	http://amigo.geneontology.org/amigo/term/GO:0009856	TRAESCS1A02G251700 TRAESCS1B02G262600 TRAESCS1B02G380100 TRAESCS1D02G251500 TRAESCS1D02G360600
	0.00294645	5	523	9.79195	GO:0044706 multi-multicellular organism proc.	http://amigo.geneontology.org/amigo/term/GO:0044706	TRAESCS1A02G251700 TRAESCS1B02G262600 TRAESCS1B02G380100 TRAESCS1D02G251500 TRAESCS1D02G360600
CC	0.0375163	1	3	341.413	GO:0099568 cytoplasmic region	http://amigo.geneontology.org/amigo/term/GO:0099568	TRAESCS2B02G282500
	0.0375163	1	3	341.413	GO:0099738 cell cortex region	http://amigo.geneontology.org/amigo/term/GO:0099738	TRAESCS2B02G282500
	0.0375163	1	5	204.848	GO:0030122 AP-2 adaptor complex	http://amigo.geneontology.org/amigo/term/GO:0030122	TRAESCS4B02G395700
	0.0375163	1	5	204.848	GO:0030128 clathrin coat of endocytic vesicle	http://amigo.geneontology.org/amigo/term/GO:0030128	TRAESCS4B02G395700
	0.0375163	1	5	204.848	GO:0030666 endocytic vesicle membrane	http://amigo.geneontology.org/amigo/term/GO:0030666	TRAESCS4B02G395700
	0.0375163	1	5	204.848	GO:0030669 clathrin-coated endocytic vesicle membrane	http://amigo.geneontology.org/amigo/term/GO:0030669	TRAESCS4B02G395700
	0.0375163	1	5	204.848	GO:0045334 clathrin-coated endocytic vesicle	http://amigo.geneontology.org/amigo/term/GO:0045334	TRAESCS4B02G395700
	0.0409071	1	6	170.706	GO:0043036 starch grain	http://amigo.geneontology.org/amigo/term/GO:0043036	TRAESCS4B02G158500
	0.046107	1	8	128.03	GO:0016281 eukaryotic translation initiation factor 4F complex	http://amigo.geneontology.org/amigo/term/GO:0016281	TRAESCS2A02G354900
	0.046107	1	8	128.03	GO:0030139 endocytic vesicle	http://amigo.geneontology.org/amigo/term/GO:0030139	TRAESCS4B02G395700
	0.0375163	5	878	5.83279	GO:0005783 endoplasmic reticulum	http://amigo.geneontology.org/amigo/term/GO:0005783	TRAESCS1A02G251700 TRAESCS1B02G262600 TRAESCS1D02G251500 TRAESCS3B02G607500 TRAESCS5A02G383700
	0.0375163	7	1502	4.77341	GO:0005886 plasma membrane	http://amigo.geneontology.org/amigo/term/GO:0005886	TRAESCS3B02G383800 TRAESCS1A02G251700 TRAESCS1B02G262600 TRAESCS1D02G251500 TRAESCS4B02G395700 TRAESCS5A02G378000 TRAESCS6B02G151200
	0.0375163	8	2136	3.8361	GO:0071944 cell periphery	http://amigo.geneontology.org/amigo/term/GO:0071944	TRAESCS3B02G383800 TRAESCS1A02G251700 TRAESCS1B02G262600 TRAESCS1D02G251500 TRAESCS2B02G282500 TRAESCS4B02G395700 TRAESCS5A02G378000 TRAESCS6B02G151200
MF	0.0366645	5	564	9.08012	GO:0042626 ATPase-coupled transmembrane transporter activity	http://amigo.geneontology.org/amigo/term/GO:0042626	TRAESCS1A02G251700 TRAESCS1B02G262600 TRAESCS1D02G251500 TRAESCS5A02G512500 TRAESCS6B02G170700

## Sheet: Table S6
Table S6. Genetic distance between each pair of the best eight selected genotypes based on the four studied traits (N24, N48, M72, and AUDPC)
	Kolibri	Kolben II	Janetzkie Somerwizen	Kule	Mufsegha	Hamira	KuleII	Ritchie
Kolibri	0	0.0144098	0.381946	0.371586	0.466134	0.416488	0.423577	0.375747
Kolben II		0	0.383037	0.371202	0.46755	0.415478	0.421626	0.375544
Janetzkie Somerwizen			0	0.367474	0.424487	0.379836	0.385737	0.366696
Kule				0	0.428539	0.2978	0.282317	0.32287
Mufsegha					0	0.375741	0.379449	0.45821
Hamira						0	0.0486961	0.361196
KuleII							0	0.360168
Ritchie								0
